# Supplementary material for: Impact of Different Screw Designs on Durability of Fracture Fixation: In Vitro Study with Cyclic Loading of Scaphoid Bones
Source: PLoS One. 2016 Jan 7;11(1):e0145949. doi: 10.1371/journal.pone.0145949 (PMC4704798; doi:10.1371/journal.pone.0145949)
Supplement: S2 Table — (XLSX) [file pone.0145949.s003.xlsx]

## Sheet: Sheet1
fn_id	trf	l_r	länge_sc	impl	länge_impl	m_w	alter	test_dat	lot_impl	ref_impl
M31_H09_R	SC_19	right	26	Martin KLS - HBS2 midi short thread	20	male	95		61200513	26-800-20-09
C41_B08_L	SC_20	left	26	Stryker TwinFix	20	male	64	2013-10-12
13_20_R	SC_21	right	26	Acumed Acutrak 2 Mini	20			2013-10-12	263093	at2-m20-s
K26_E09_R	SC_23	right	26	Synthes HCS 3.0 long thread	21	female	69	2013-10-08	2167453	4226121
S45_E11_L	SC_24	left	26	Acumed Acutrak 2 Mini	22			2013-10-11	300428	at2-m22-s
S15_K10_R	SC_25	left	27	Stryker TwinFix	21	male	61	2013-10-09	1000068061	58-30421
M09_09_L	SC_26	left	27	Martin KLS - HBS2 midi short thread	21	female	75	2013-10-10	61301400	26-800-21-09
E56_L07_R	SC_27	right	27	Synthes HCS 3.0 long thread	22	male	83	2013-10-14	2234408	4226122
V41_H09_L	SC_28	left	27	Acumed Acutrak 2 Mini	22	female	73	2013-10-15	300919	at2-m22-s
S57_A07_L	SC_29	left	27	Martin KLS - HBS2 midi short thread	21	female	81	2013-10-15	61301400	26-800-21-09
13_20_L	SC_30	left	27	Synthes HCS 3.0 long thread	22			2013-10-16	2135850	4226122
K26_E09_L	SC_31	left	27	Stryker TwinFix	21	female	69
K10_W11_L	SC_32	left	30	Martin KLS - HBS2 midi short thread	25	male	97	2013-11-02	61301410	26-800-25-09
H05_A09_L	SC_33	left	31	Acumed Acutrak 2 Mini	24	male	89	2013-11-01	299226	at2-m24-s
G30_M09_R	SC_34	right	31	Stryker TwinFix	25	male	81	2013-11-02	1000077701	58-30425
K10_W11_R	SC_35	right	31	Synthes HCS 3.0 long thread	24	male	97	2013-11-06	2238087	4226124
K51_A11_L	SC_36	left	27	Martin KLS - HBS2 midi short thread	22	female	89	2013-11-13	61301062	26-800-22-09
S15_K10_R	SC_37	right	28	Synthes HCS 3.0 long thread	21	female	61	2013-11-13	8265911	4226121
S39_J08_L	SC_38	left	28	Acumed Acutrak 2 Mini	22	female	86	2013-11-16	280222	at2-m22-s
S39_J08_R	SC_39	right	28	Stryker TwinFix	22	female	86	2013-11-16	1000082262	58-30422
36_09_R	SC_40	right	30	Stryker TwinFix	24	male	66	2013-11-22	1000063293	58-30424
G30_M09_L	SC_41	left	30	Martin KLS - HBS2 midi short thread	24	male	81	2013-11-22	61301964	26-600-24-09
F13_A11_R	SC_42	right	30	Acumed Acutrak 2 Mini	24	male	81	2013-11-23	301273	at2-m24-s
F13_A11_L	SC_43	left	30	Synthes HCS 3.0 long thread	25	male	81	2013-11-23	8522987	4226125
C41_B08_R	SC_44	right	32	Martin KLS - HBS2 midi short thread	27	male	64	2013-11-29	61101043	26-800-27-09
24_09_L	SC_45	left	33	Acumed Acutrak 2 Mini	26	male	84	2013-11-29	275404	at2-m26-s
B29_H09_R	SC_46	right	33	Synthes HCS 3.0 long thread	27	male	78	2013-11-30	2220038	4226127
M31_H09_L	SC_47	left	33	Stryker TwinFix	27	male	95	2013-11-30	1000068896	58-30427
S45_E11_R	SC_48	right	25	Synthes HCS 3.0 long thread	20			2013-12-06	8582040	4226120
27_10_L	SC_49	left	26	Acumed Acutrak 2 Mini	20	female	72	2013-12-06	258719	at2-m20-s
27_10_R	SC_50	right	26	Stryker TwinFix	20	female	72	2013-12-07	1000075086	58-30420
M09_09_R	SC_51	right	26	Martin KLS - HBS2 midi short thread	20	female	75	2013-12-07	61200513	26-800-20-09
G12_H08_R	SC_52	right	28	Synthes HCS 3.0 long thread	23	female	73	2013-12-13	2220036	4226123
K51_A11_R	SC_53	right	28	Martin KLS - HBS2 midi short thread	23	female	89	2013-12-13	61301962	26-800-23-09
SN42_B08_R	SC_54	right	29	Stryker TwinFix	23	female	64	2013-12-14	1000078770	58-30423
S57_A07_R	SC_55	right	30	Acumed Acutrak 2 Mini	24	female	81	2013-12-14	299226	at2-m24-s
D20_A10_L	SC_56	left	25	Acumed Acutrak 2 Mini	18	female	72	2013-01-06	302925	at2-m18-s
D20_A10_R	SC_57	right	25	Synthes HCS 3.0 long thread	19	female	72	2013-01-06	2220679	4226119
G35_J11_R	SC_58	right	25	Stryker TwinFix	18	female	77	2013-01-18	1000099988	58-30418
G35_J11_L	SC_59	left	25	Martin KLS - HBS2 midi short thread	19	female	77	2013-01-18	61301953	26-800-19-09
trf - internal number of probe
